# Supplementary material for: A Mosaic of Geothermal and Marine Features Shapes Microbial Community Structure on Deception Island Volcano, Antarctica
Source: Front Microbiol. 2018 May 7;9:899. doi: 10.3389/fmicb.2018.00899 (PMC5949364; doi:10.3389/fmicb.2018.00899)
Supplement: TABLE S1 — Physicochemical parameters of the sediments, including temperature, granulometry, electrical conductivity, micronutrients (B, Cu, Fe, Mn, and Zn), organic matter, organic carbon, pH, P, Si, Na, K, Ca, Mg, Al, total nitrogen, nitrate, ammonia, and sulfate. [file Table_1.XLSX]

## Sheet: Fsc_qmcs
	Temp	pH		OM	OC		B	Cu	Fe	Mn	Zn		P	Si	N	NH4+	NO-3		SO4-2		Na	K	Ca	Mg	Al		EC		Sand	Silt	Clay
	Celsius			g/Kg			mg/dm3						mg/Kg						mg/dm3		mmolc/Kg						uS/cm		%
FBA1	98	6.7		7	4		0.14	0.7	277	9.1	0.4		42	21	448	70	84		125		15.1	3	7	10	0		494		94.1	2.2	3.7
FBA2	98	7		6	3		0.15	0.4	296	8	0.2		49	25	406	35	39		118		19.4	3.9	7	12	0		429		93.9	1.1	5.0
FBA3	98	6.9		6	4		0.12	0	121	6.9	0.4		40	26	413	39	39		92		21.5	3.3	8	10	0		610		92.4	2.6	5.0
FBB1	80	7.1		7	4		1.69	0	40	2.3	14.7		52	30	308	14	11		245		111.8	6.9	11	27	0		5230		96.7	2.0	1.3
FBB2	80	7		7	4		2.06	0.4	105	8.9	30.6		78	35	357	11	18		293		144.1	9.1	18	37	0		6595		84.5	2.9	12.5
FBB3	80	7.1		8	4		1.49	0.5	170	13.2	2.4		74	33	399	18	11		283		105.3	6.1	10	21	0		5110		88.9	3.6	7.5
FBC1	0	7.4		6	4		0.21	0	50	7	0.4		64	35	280	126	175		4		10.6	3.8	36	9	0		127		93.5	1.5	5.0
FBC2	0	7.9		6	4		0.18	0	46	10.2	0.2		66	39	462	80	206		5		12.9	4.3	43	10	0		110		93.5	1.7	7.5
FBC3	0	7.7		6	3		0.19	0	45	8.7	0.2		66	40	329	53	49		4		12.9	3.8	36	9	0		84		90.7	1.7	7.6
WBA1	50	6.9		4	2		1.16	0	23	5.7	11.3		47	31	567	49	63		219		103.2	6.4	13	26	0		5332		97.5	2.5	0
WBA2	50	6.7		4	2		1.14	0	26	3.4	1.2		49	38	406	42	66		203		94.6	6.5	14	25	0		5209		97.1	1.7	1.3
WBA3	50	7.2		4	2		1.39	0	28	4.6	3.1		47	39	385	21	51		227		107.5	5.8	12	24	0		4979		97.2	2.8	0
WBB1	10	7.1		5	3		1.21	0.4	54	8.5	1		40	42	378	14	27		215		109.7	9	12	24	0		5100		93.0	1.9	5.1
WBB2	10	7.4		6	3		1.21	0.4	48	10.7	0.5		46	43	308	11	42		204		94.6	8.5	11	24	0		5127		94.0	2.2	3.7
WBB3	10	7.2		6	4		1.19	0.4	72	12.6	0.5		48	46	308	18	28		248		98.9	9.1	12	26	0		4527		92.0	3.0	5.0
WBC1	0	6.1		9	5		0.28	2.8	79	7.1	1.3		20	33	1365	94	18		9		4	3.9	18	10	6		210		63.0	32.0	5.0
WBC2	0	6.1		9	5		0.24	2.9	111	6.3	1.2		22	35	1344	101	25		5		3.6	3.8	19	10	4		160		62.6	32.4	5.0
WBC3	0	6		9	5		0.23	2.5	115	5.8	1.2		21	34	1421	150	45		4		3.4	4.1	17	9	9		133		61.9	33.1	5.0
