# Supplementary material for: A Mosaic of Geothermal and Marine Features Shapes Microbial Community Structure on Deception Island Volcano, Antarctica
Source: Front Microbiol. 2018 May 7;9:899. doi: 10.3389/fmicb.2018.00899 (PMC5949364; doi:10.3389/fmicb.2018.00899)
Supplement: TABLE S2 — Alpha-diversity estimates (number of OTUs, Ace = abundance-based coverage estimator, and Shannon and Simpson index) for Bacteria and Archaea. Results of Student’s t-test, testing whether means of “fumaroles” vs. “glaciers” samples are different. P-value < 0.05 is significant. [file Table_2.XLSX]

## Sheet: Plan1
	Bacteria					Archaea
	Observed OTUs	Ace	Shannon	Simpson		Observed OTUs	Ace	Shannon	Simpson
FBA1	ND	ND	ND	ND		8	8.88	0.36	0.09
FBA2	ND	ND	ND	ND		4	4.00	0.53	0.17
FBA3	ND	ND	ND	ND		7	7.00	0.75	0.21
FBB1	706	791.28	6.46	0.97		13	14.00	0.45	0.11
FBB2	833	1002.99	6.74	0.97		10	11.58	0.33	0.08
FBB3	764	946.36	6.09	0.95		24	24.00	1.26	0.37
FBC1	1868	1916.33	8.41	0.99		44	44.51	3.11	0.75
FBC2	1607	1640.55	8.34	0.99		26	26.73	2.85	0.72
FBC3	1535	1572.89	8.55	0.99		35	35.31	2.79	0.69
WBA1	1682	1720.85	6.90	0.95		17	17.71	1.69	0.59
WBA2	1041	1080.51	6.22	0.92		17	21.89	1.70	0.61
WBA3	1307	1372.61	6.12	0.91		20	21.13	1.54	0.55
WBB1	1801	1855.15	6.91	0.94		26	26.47	1.69	0.56
WBB2	1215	1382.92	7.08	0.96		18	18.43	1.74	0.59
WBB3	1678	1721.56	7.21	0.96		26	26.97	2.18	0.68
WBC1	893	920.69	7.07	0.98		ND	ND	ND	ND
WBC2	927	961.82	6.78	0.97		ND	ND	ND	ND
WBC3	930	960.58	6.74	0.98		ND	ND	ND	ND
Average fumaroles	1225.22	1319.36	6.64	0.95		15.83	16.84	1.18	0.38
Average glaciers	1293.33	1328.81	7.65	0.98		35.00	35.52	2.92	0.72
t-test	-0.30	-0.04	-3.03	-3.66		-3.83	-3.66	-4.40	-2.39
p-value	0.383	0.483	0.005	0.001		0.001	0.001	<0.001	0.016
